# Supplementary material for: Antimony resistance mechanism in genetically different clinical isolates of Indian Kala-azar patients
Source: Front Cell Infect Microbiol. 2022 Nov 2;12:1021464. doi: 10.3389/fcimb.2022.1021464 (PMC9667115; doi:10.3389/fcimb.2022.1021464)
Supplement: Supplementary file 4 [file Table_1.xlsx]

## Sheet: Sheet1
Table S1. Details of the current isolates used in the study
Study code	Diseases Type	Method Used for genotyping	Sample Collection		Age/Gender	Treatment Profiles	Clinical Aspirates
			Origin	Year
MHOM/IN/2012/T8	VL	PCR-RFLP and SSCP1	Pilkhana, Howrah, West Bengal	2012	11 Y/Male	Not Received	Bone Marrow
MHOM/IN/2010/T5	VL	PCR-RFLP and SSCP1	Dharamshalas Sealdah (for five months). Place of birth: Samastipur, Bihar	2010	12 Y/Male	Not Received	Bone Marrow
	1Khanra, S., Sarraf, N.R. et al. (2016) Acta Trop, 164, 177-184.
